# Supplementary material for: An electricity-driven mobility circular economy with lifecycle carbon footprints for climate-adaptive carbon neutrality transformation
Source: Nat Commun. 2024 Jul 13;15:5905. doi: 10.1038/s41467-024-49868-9 (PMC11246450; doi:10.1038/s41467-024-49868-9)
Supplement: Supplementary file 3 — Source Data [file 41467_2024_49868_MOESM3_ESM.xlsx]

## Sheet: Fig. 1c
TIME/years	Relative capacity
0	1
0.0570776	0.997033
0.114155	0.994723
0.171233	0.991937
0.228311	0.988574
0.285388	0.985353
0.342466	0.982452
0.399543	0.979896
0.456621	0.977538
0.513699	0.974469
0.570776	0.971828
0.627854	0.969144
0.684932	0.966756
0.742009	0.964143
0.799087	0.962047
0.856164	0.959167
0.913242	0.956141
0.97032	0.952979
1.0274	0.950569
1.08447	0.947661
1.14155	0.945342
1.19863	0.942806
1.25571	0.939926
1.31279	0.937118
1.36986	0.934218
1.42694	0.931866
1.48402	0.929508
1.5411	0.927149
1.59817	0.924458
1.65525	0.92168
1.71233	0.919496
1.76941	0.917234
1.82648	0.91526
1.88356	0.912668
1.94064	0.909618
1.99772	0.906882
2.05479	0.904569
2.11187	0.902597
2.16895	0.900256
2.22603	0.897659
2.28311	0.89544
2.34018	0.893073
2.39726	0.890926
2.45434	0.888865
2.51142	0.88665
2.56849	0.88458
2.62557	0.882288
2.68265	0.880214
2.73973	0.878065
2.7968	0.87618
2.85388	0.873904
2.91096	0.871744
2.96804	0.869197
3.02511	0.867259
3.08219	0.865496
3.13927	0.863705
3.19635	0.861891
3.25342	0.859737
3.3105	0.857793
3.36758	0.855886
3.42466	0.854082
3.48174	0.852236
3.53881	0.850452
3.59589	0.848886
3.65297	0.847005
3.71005	0.845454
3.76712	0.843747
3.8242	0.842105
3.88128	0.840348
3.93836	0.838477
3.99543	0.83671
4.05251	0.835193
4.10959	0.833829
4.16667	0.832461
4.22374	0.830771
4.28082	0.829358
4.3379	0.827794
4.39498	0.826217
4.45205	0.824776
4.50913	0.823326
4.56621	0.822063
4.62329	0.820477
4.68037	0.81906
4.73744	0.817647
4.79452	0.816382
4.8516	0.815159
4.90868	0.813661
4.96575	0.812172
5.02283	0.810842
5.07991	0.80957
5.13699	0.808493
5.19406	0.807304
5.25114	0.80591
5.30822	0.804637
5.3653	0.803321
5.42237	0.802153
5.47945	0.801021
5.52842	0.799999

## Sheet: Fig. 1d
TIME/years	Relative capacity
0	0.799985
0.00799087	0.799881
0.0650685	0.798874
0.122146	0.797832
0.179224	0.796944
0.236301	0.795951
0.293379	0.795145
0.295091	0.795145
0.295205	0.795145
0.350457	0.794185
0.407534	0.792894
0.464612	0.791926
0.521689	0.790803
0.578767	0.789836
0.635845	0.789057
0.692922	0.788043
0.75	0.787024
0.807078	0.785834
0.864155	0.785014
0.921233	0.783975
0.978311	0.78308
1.03539	0.782254
1.09247	0.781293
1.14954	0.780445
1.20662	0.779607
1.2637	0.778778
1.32078	0.778021
1.37785	0.777055
1.43493	0.775961
1.49201	0.77504
1.54909	0.774148
1.60616	0.773382
1.66324	0.772512
1.72032	0.771529
1.7774	0.770447
1.83447	0.7695
1.89155	0.768682
1.94863	0.767786
2.00571	0.766946
2.06279	0.766125
2.11986	0.765265
2.17694	0.764492
2.23402	0.763633
2.2911	0.762898
2.34817	0.762076
2.40525	0.760985
2.46233	0.760115
2.51941	0.759106
2.57648	0.758223
2.63356	0.757541
2.69064	0.756592
2.74772	0.755643
2.80479	0.754554
2.86187	0.753767
2.91895	0.752768
2.97603	0.751923
3.03311	0.751129
3.09018	0.750168
3.14726	0.749342
3.20434	0.748496
3.26142	0.74763
3.31849	0.746847
3.37557	0.745803
3.43265	0.744666
3.48973	0.743754
3.5468	0.742773
3.60388	0.741988
3.66096	0.741034
3.71804	0.739999
3.77511	0.738837
3.83219	0.737838
3.88927	0.736954
3.94635	0.73597
4.00342	0.734973
4.0605	0.734133
4.11758	0.733039
4.17466	0.732074
4.23174	0.731066
4.28881	0.730235
4.34589	0.729273
4.40297	0.727916
4.46005	0.726906
4.51712	0.725717
4.5742	0.724626
4.63128	0.723758
4.68836	0.722563
4.74543	0.721359
4.80251	0.719978
4.85959	0.718994
4.91667	0.717741
4.97374	0.716636
5.03082	0.715596
5.0879	0.714381
5.14498	0.713246
5.20205	0.712071
5.25913	0.71088
5.31621	0.709867
5.37329	0.708612
5.43037	0.707065
5.48744	0.705812
5.54452	0.704441
5.6016	0.703381
5.65811	0.702015
5.65822	0.702015
5.65868	0.702015
5.71575	0.700632
5.77283	0.698921
5.82991	0.697493
5.88699	0.6963
5.94406	0.694815
6.00114	0.693464
6.05822	0.692214
6.1153	0.690634
6.17237	0.689304
6.22945	0.687794
6.28653	0.686598
6.34361	0.685201
6.40068	0.683383
6.42363	0.682661
6.42374	0.682661
6.45776	0.681828
6.51484	0.680192
6.57192	0.678572
6.629	0.677293
6.68607	0.675564
6.74315	0.673774
6.80023	0.671691
6.85731	0.670166
6.91438	0.668425
6.97146	0.666726
7.02854	0.665217
7.08562	0.663495
7.14269	0.661728
7.19977	0.659992
7.25685	0.658107
7.31393	0.656709
7.371	0.654704
7.42808	0.652441
7.48516	0.65066
7.54224	0.648712
7.59932	0.647018
7.65639	0.644972
7.71347	0.642853
7.77055	0.640306
7.82763	0.63814
7.8847	0.636346
7.94178	0.634234
7.99886	0.632094
8.05594	0.630244
8.11301	0.627899
8.17009	0.625878
8.22717	0.623529
8.28425	0.621824
8.34132	0.619731
8.3984	0.617055
8.45548	0.614601
8.51256	0.61222
8.56963	0.609653
8.62671	0.607802
8.68379	0.605268
8.74087	0.602603
8.79795	0.6

## Sheet: Fig. 2a
Private Cars (EV)	Life cycle carbon emission (g CO2,e/km)
Beijing	213.211
Guangzhou	195.138
Hong Kong	208.644
Kunming	195.138
Shanghai	193.55
Shenzhen	195.138
Xi'an	206.688
Private Cars (ICEV)	Life cycle carbon emission (g CO2,e/km)
Chinese cities	213.33
Shuttle Buses (EV)	Life cycle carbon emission (g CO2,e/km)
Beijing	784.391
Guangzhou	721.252
Hong Kong	768.434
Kunming	721.252
Shanghai	715.704
Shenzhen	721.252
Xi'an	761.602
Shuttle Buses (ICEV)	Life cycle carbon emission (g CO2,e/km)
Chinese cities	721.317

## Sheet: Fig. 2b
	Traditional CEF	Current CEF
Beijing	1.0029	0.861
Guangzhou	0.8652	0.4263
Hong Kong	0.9681	0.63
Kunming	0.8652	0.1527
Shanghai	0.8531	0.5466
Shenzhen	0.8652	0.4263
Xian	0.9532	0.8065

## Sheet: Fig. 2c
Private Cars (EV)	Life cycle carbon emission (g CO2,e/km)
Beijing	194.587
Guangzhou	137.532
Hong Kong	160.33
Kunming	101.621
Shanghai	153.321
Shenzhen	137.532
Xi'an	187.433
Private Cars (ICEV)	Life cycle carbon emission (g CO2,e/km)
Chinese cities	213.33
Shuttle Buses (EV)	Life cycle carbon emission (g CO2,e/km)
Beijing	719.327
Guangzhou	520.007
Hong Kong	599.652
Kunming	394.555
Shanghai	575.167
Shenzhen	520.007
Xi'an	694.337
Shuttle Buses (ICEV)	Life cycle carbon emission (g CO2,e/km)
Chinese cities	721.317

## Sheet: Fig. 2d
Province	Hydropower	Wind	Solar	Biomass	Nuclear	Coal	Gas
Beijing	0.00600343	0.0661987	0.0365995	0.0181389	0	0.832996	0.0400477
Shanxi	0.0951883	0.0564036	0.0311841	0.015455	0	0.764977	0.0367776
Guangdong	0.301971	0.0233819	0.0129272	0.00640681	0.155167	0.477192	0.0229419
Hong Kong	0.0272378	0.0935777	0.0308584	0.0116972	0.0891216	0.472679	0.274829
Shanghai	0.303378	0.0230276	0.0127314	0.00630975	0	0.624513	0.0300245
Yunnan	0.666115	0.0894257	0.0494411	0.0245033	0	0.162702	0.0078222

## Sheet: Fig. 3a
Province	Annual average wind speed
Shanghai	5.63
Yunnan	4.51
Inner Mongolia	6.47
Beijing	4.54
Taiwan	4.04
Jilin	6.13
Sichuan	4.76
Tianjin	5.11
Ningxia	5.28
Anhui	4.85
Shandong	5.22
Shanxi	4.99
Guangdong	4.71
Guangxi	5.11
Xinjiang	5.23
Jiangsu	5.09
Jiangxi	4.58
Hebei	5.06
Henan	4.83
Zhejiang	4.54
Hainan	4.9
Hubei	4.33
Hunan	4.52
Macao	4.71
Gansu	5.45
Fujian	4.36
Xizang	5.97
Guizhou	4.67
Liaoning	5.78
Chongqing	4.04
Shannxi	4.61
Qinghai	5.69
Hong Kong	4.71
Heilongjiang	6.03

## Sheet: Fig. 3b
Province	Annual mean power density
Shanghai	190.41
Yunnan	122.96
Inner Mongolia	284.44
Beijing	134.09
Taiwan	74.81
Jilin	249.38
Sichuan	127.47
Tianjin	153.33
Ningxia	182.74
Anhui	128.94
Shandong	164.78
Shanxi	160.36
Guangdong	132.24
Guangxi	162.9
Xinjiang	207.2
Jiangsu	144.9
Jiangxi	117
Hebei	175.27
Henan	135.91
Zhejiang	117.55
Hainan	133.47
Hubei	102.33
Hunan	120.21
Macao	132.24
Gansu	205.52
Fujian	111.47
Xizang	215.26
Guizhou	133.08
Liaoning	225.3
Chongqing	85.18
Shannxi	121.53
Qinghai	197.22
Hong Kong	132.24
Heilongjiang	226.4

## Sheet: Fig. 3c
Province	Annual horizontal solar radiation
Shanghai	1448.5
Yunnan	1515.7
Inner Mongolia	1571.6
Beijing	1527.6
Taiwan	1460.5
Jilin	1392.8
Sichuan	1499.9
Tianjin	1561.7
Ningxia	1611
Anhui	1502.8
Shandong	1461.4
Shanxi	1536
Guangdong	1460.6
Guangxi	1391.8
Xinjiang	1588.6
Jiangsu	1458.5
Jiangxi	1480.4
Hebei	1537.5
Henan	1470.1
Zhejiang	1476.5
Hainan	1519.5
Hubei	1416.5
Hunan	1388.6
Macao	1320
Gansu	1627.7
Fujian	1544.5
Xizang	1819.8
Guizhou	1289.9
Liaoning	1422.8
Chongqing	1311
Shannxi	1459.7
Qinghai	1747.2
Hong Kong	1320
Heilongjiang	1337.4

## Sheet: Fig. 3d
Solar PV	Solar PV	BIPV	Wind turbine (500 kW)	Wind turbine (150 kW)	Wind turbine (20 kW)
Beijing	0.0239861	0.0610181	0.0462223	0.0591367	0.0453617
Guangzhou	0.0267522	0.0659103	0.101606	0.129144	0.0656043
Hong Kong	0.0261793	0.0642566	0.0118111	0.0151523	0.0153002
Kunming	0.0204507	0.0570325	0.109523	0.138893	0.0712876
Shanghai	0.0269786	0.0703678	0.0440333	0.0564362	0.037562
Shenzhen	0.0280675	0.066928	0.0222817	0.0285771	0.023804
Xi'an	0.0223504	0.058713	0.102217	0.13054	0.0868875

[truncated: 14 more sheets: Fig. 5, Fig. 6a, Fig. 6b, Fig. 7, Fig. 8, Fig. 9, Fig. 10, Supplementary Figure 4, Supplementary Figure 7, Supplementary Figure 8, Supplementary Figure 9, Supplementary Figure 10, Supplementary Figure 11, Supplementary Figure 12]
